# Supplementary material for: Postoperative Nausea and Vomiting According to Target-Controlled or Manual Remifentanil Infusion in Gynecological Patients Undergoing Pelviscopic Surgery: A Randomized Controlled Trial
Source: J Pers Med. 2023 Jan 19;13(2):176. doi: 10.3390/jpm13020176 (PMC9966727; doi:10.3390/jpm13020176)
Supplement: Supplementary file 1 [file jpm-13-00176-s001.zip]

Archive with 1 entries (1 files):
- jpm-2119500-supplementary.pdf
